# Supplementary material for: Synthesis and Evaluation of Serinolamide Derivatives as Sphingosine-1-Phosphate-1 (S1P1) Receptor Agonists
Source: Molecules. 2022 Apr 28;27(9):2818. doi: 10.3390/molecules27092818 (PMC9101607; doi:10.3390/molecules27092818)
Supplement: Supplementary file 1 [file molecules-27-02818-s001.zip]

Archive with 1 entries (1 files):
- molecules-1690130-supplementary.pdf
